# Supplementary material for: Faecal Microbiota Composition in Adults Is Associated with the FUT2 Gene Determining the Secretor Status
Source: PLoS One. 2014 Apr 14;9(4):e94863. doi: 10.1371/journal.pone.0094863 (PMC3986271; doi:10.1371/journal.pone.0094863)
Supplement: Table S5 — The bacterial taxa at the level 3/species-like level, whose relative abundances were significantly different (p-value <0.05 in ANOVA) between the non-secretor (NSS) and the secretor (SS) individuals by the HITChip analysis. (XLSX) [file pone.0094863.s016.xlsx]

## Sheet: Taul1
Table S5. The bacterial taxa at the level 3 (species-like), whose relative abundances were significantly different (p-value < 0.05 in ANOVA) between the non-secretor (NSS) and the secretor (SS) individuals by the HITChip analysis.
Species-like level	Level2	Level 1	Direction	p value
Eggerthella lenta	Eggerthella lenta et rel.	Actinobacteria	NSS>SS	0.00462
uncultured Gram-positive bacterium NO1H5	Eggerthella lenta et rel.	Actinobacteria	NSS>SS	0.00329
Propionibacterium freudenreichii	Propionibacterium	Actinobacteria	SS>NSS	0.0339
uncultured bacterium OLDA-B7	Streptococcus bovis et rel.	Bacilli	NSS>SS	0.0147
bacterium adhufec367	Bacteroides plebeius et rel.	Bacteroidetes	SS>NSS	0.0414
Uncultured bacterium clone Eldhufec335	Bacteroides plebeius et rel.	Bacteroidetes	SS>NSS	0.0453
Clostridium septicum	Clostridia	Clostridium cluster I	SS>NSS	0.0344
Clostridium tertium	Clostridia	Clostridium cluster I	SS>NSS	0.0224
Uncultured bacterium clone Eldhufec341	Clostridia	Clostridium cluster I	SS>NSS	0.00811
uncultured bacterium HuCB15	Clostridia	Clostridium cluster I	SS>NSS	0.00798
uncultured Clostridium sp. NS2D1	Clostridia	Clostridium cluster I	SS>NSS	0.00758
Uncultured bacterium clone Eldhufec339	Clostridium stercorarium et rel.	Clostridium cluster III	SS>NSS	0.0243
Uncultured bacterium clone Eldhufec215	Anaerotruncus colihominis et rel.	Clostridium cluster IV	SS>NSS	0.0202
uncultured bacterium ABLCf36	Clostridium cellulosi et rel.	Clostridium cluster IV	NSS>SS	0.013
bacterium adhufec269	Oscillospira guillermondii et rel.	Clostridium cluster IV	SS>NSS	0.0354
Uncultured bacterium clone Eldhufec257	Oscillospira guillermondii et rel.	Clostridium cluster IV	SS>NSS	0.021
Uncultured bacterium clone Eldhufec285	Oscillospira guillermondii et rel.	Clostridium cluster IV	SS>NSS	0.0134
uncultured Gram-positive bacterium NB2C3	Papillibacter cinnamivorans et rel.	Clostridium cluster IV	NSS>SS	0.0171
uncultured Gram-positive bacterium NO2-21	Papillibacter cinnamivorans et rel.	Clostridium cluster IV	NSS>SS	0.0159
uncultured Gram-positive bacterium NS2H9	Papillibacter cinnamivorans et rel.	Clostridium cluster IV	NSS>SS	0.0159
Ruminococcus albus	Ruminococcus callidus et rel.	Clostridium cluster IV	SS>NSS	0.00629
bacterium adhufec108	Sporobacter termitidis et rel.	Clostridium cluster IV	SS>NSS	0.0455
uncultured bacterium OLDB-E2	Sporobacter termitidis et rel.	Clostridium cluster IV	SS>NSS	0.00808
uncultured bacterium OLDA-E4	Subdoligranulum variable at rel.	Clostridium cluster IV	SS>NSS	0.0474
uncultured bacterium LN56	Anaerovorax odorimutans et rel.	Clostridium cluster XI	SS>NSS	0.0257
Anaerostipes caccae	Anaerostipes caccae et rel.	Clostridium cluster XIVa	NSS>SS	0.0353
Clostridium indolis	Anaerostipes caccae et rel.	Clostridium cluster XIVa	NSS>SS	0.0374
Bryantella formatexigens	Bryantella formatexigens et rel.	Clostridium cluster XIVa	NSS>SS	0.0424
Uncultured bacterium clone Eldhufec135	Bryantella formatexigens et rel.	Clostridium cluster XIVa	NSS>SS	0.0491
uncultured bacterium M629	Bryantella formatexigens et rel.	Clostridium cluster XIVa	NSS>SS	0.0304
uncultured bacterium ME57	Bryantella formatexigens et rel.	Clostridium cluster XIVa	NSS>SS	0.0401
uncultured bacterium MF29	Bryantella formatexigens et rel.	Clostridium cluster XIVa	NSS>SS	0.0169
Eubacterium ramulus	Butyrivibrio crossotus et rel.	Clostridium cluster XIVa	NSS>SS	0.0301
uncultured bacterium G075	Clostridium colinum et rel.	Clostridium cluster XIVa	NSS>SS	0.0304
uncultured bacterium NK21	Clostridium colinum et rel.	Clostridium cluster XIVa	NSS>SS	0.0265
uncultured bacterium LCTI34	Clostridium nexile et rel.	Clostridium cluster XIVa	NSS>SS	0.0406
uncultured Gram-positive bacterium NB4C3	Clostridium nexile et rel.	Clostridium cluster XIVa	NSS>SS	0.0142
bacterium adhufec382	Clostridium sphenoides et rel.	Clostridium cluster XIVa	NSS>SS	0.00939
Clostridium hathewayi	Clostridium sphenoides et rel.	Clostridium cluster XIVa	NSS>SS	0.00926
Clostridium sphenoides	Clostridium sphenoides et rel.	Clostridium cluster XIVa	NSS>SS	0.00842
uncultured bacterium adhufec66.25	Clostridium sphenoides et rel.	Clostridium cluster XIVa	NSS>SS	0.0196
uncultured bacterium HuCA19	Clostridium sphenoides et rel.	Clostridium cluster XIVa	NSS>SS	0.00949
uncultured bacterium HuCA27	Clostridium sphenoides et rel.	Clostridium cluster XIVa	NSS>SS	0.0374
uncultured bacterium LCLC63	Clostridium sphenoides et rel.	Clostridium cluster XIVa	NSS>SS	0.00616
uncultured bacterium OLDA-H6	Clostridium sphenoides et rel.	Clostridium cluster XIVa	SS>NSS	0.000448
uncultured Gram-positive bacterium NO1F3	Clostridium sphenoides et rel.	Clostridium cluster XIVa	NSS>SS	0.00786
Clostridium bolteae	Clostridium symbiosum et rel.	Clostridium cluster XIVa	NSS>SS	0.0206
Clostridium clostridiiformes	Clostridium symbiosum et rel.	Clostridium cluster XIVa	NSS>SS	0.0114
Clostridium sp. N6	Clostridium symbiosum et rel.	Clostridium cluster XIVa	NSS>SS	0.00167
uncultured bacterium B147	Clostridium symbiosum et rel.	Clostridium cluster XIVa	NSS>SS	0.00568
uncultured bacterium HuCC34	Clostridium symbiosum et rel.	Clostridium cluster XIVa	NSS>SS	0.00747
uncultured bacterium inhufecA-32	Clostridium symbiosum et rel.	Clostridium cluster XIVa	NSS>SS	0.0381
uncultured bacterium K094	Clostridium symbiosum et rel.	Clostridium cluster XIVa	NSS>SS	0.0295
uncultured bacterium K375	Clostridium symbiosum et rel.	Clostridium cluster XIVa	NSS>SS	0.0286
uncultured bacterium LCTI22	Clostridium symbiosum et rel.	Clostridium cluster XIVa	SS>NSS	0.00106
uncultured bacterium M431	Clostridium symbiosum et rel.	Clostridium cluster XIVa	NSS>SS	0.0354
uncultured bacterium M985	Clostridium symbiosum et rel.	Clostridium cluster XIVa	NSS>SS	0.0331
uncultured Gram-positive bacterium NS2G4	Clostridium symbiosum et rel.	Clostridium cluster XIVa	NSS>SS	0.0297
uncultured human gut bacterium JW1C1	Clostridium symbiosum et rel.	Clostridium cluster XIVa	NSS>SS	0.0096
bacterium A57	Coprococcus eutactus et rel.	Clostridium cluster XIVa	NSS>SS	0.00304
uncultured bacterium OLDB-C11	Coprococcus eutactus et rel.	Clostridium cluster XIVa	NSS>SS	0.00158
uncultured Ruminococcus sp. NO2-22	Coprococcus eutactus et rel.	Clostridium cluster XIVa	NSS>SS	0.00654
uncultured Ruminococcus sp. NO3	Coprococcus eutactus et rel.	Clostridium cluster XIVa	NSS>SS	0.0207
bacterium A71	Dorea formicigenerans et rel.	Clostridium cluster XIVa	NSS>SS	0.0453
Clostridium scindens	Dorea formicigenerans et rel.	Clostridium cluster XIVa	NSS>SS	0.00348
Uncultured bacterium clone Eldhufec125	Dorea formicigenerans et rel.	Clostridium cluster XIVa	NSS>SS	0.0365
uncultured bacterium HuRC12	Dorea formicigenerans et rel.	Clostridium cluster XIVa	NSS>SS	0.0281
uncultured bacterium HuRC33	Dorea formicigenerans et rel.	Clostridium cluster XIVa	NSS>SS	0.0144
uncultured bacterium inhufecA-27	Dorea formicigenerans et rel.	Clostridium cluster XIVa	NSS>SS	0.0198
uncultured bacterium KW79	Dorea formicigenerans et rel.	Clostridium cluster XIVa	NSS>SS	0.0299
uncultured Gram-positive bacterium NB2F7	Dorea formicigenerans et rel.	Clostridium cluster XIVa	NSS>SS	0.0384
uncultured Gram-positive bacterium NS2F9	Dorea formicigenerans et rel.	Clostridium cluster XIVa	NSS>SS	0.0424
uncultured human gut bacterium JW1D1	Dorea formicigenerans et rel.	Clostridium cluster XIVa	NSS>SS	0.0238
uncultured human gut bacterium JW1H4b	Dorea formicigenerans et rel.	Clostridium cluster XIVa	SS>NSS	0.000631
Eubacterium hallii	Eubacterium hallii et rel.	Clostridium cluster XIVa	NSS>SS	0.0291
uncultured bacterium M372	Eubacterium rectale et rel.	Clostridium cluster XIVa	NSS>SS	0.0435
uncultured human gut bacterium JW1B8	Eubacterium ventriosum et rel.	Clostridium cluster XIVa	NSS>SS	0.0152
Coprococcus catus	Lachnospira pectinoschiza et rel.	Clostridium cluster XIVa	NSS>SS	0.0299
uncultured bacterium KO89	Lachnospira pectinoschiza et rel.	Clostridium cluster XIVa	NSS>SS	0.0137
uncultured bacterium NW71	Lachnospira pectinoschiza et rel.	Clostridium cluster XIVa	NSS>SS	0.00457
Clostridium oroticum	Ruminococcus gnavus et rel.	Clostridium cluster XIVa	NSS>SS	0.0485
Eubacterium contortum	Ruminococcus gnavus et rel.	Clostridium cluster XIVa	NSS>SS	0.0127
uncultured bacterium L160	Ruminococcus lactaris et rel.	Clostridium cluster XIVa	NSS>SS	0.0498
bacterium adhufec35.25	Blautia	Clostridium cluster XIVa	NSS>SS	0.0183
butyrate-producing bacterium SR1/1	Blautia	Clostridium cluster XIVa	NSS>SS	0.0136
butyrate-producing bacterium T2-132	Blautia	Clostridium cluster XIVa	NSS>SS	0.0438
Ruminococcus hansenii	Blautia	Clostridium cluster XIVa	NSS>SS	0.00469
Ruminococcus hydrogenotrophicus	Blautia	Clostridium cluster XIVa	NSS>SS	0.0418
Ruminococcus luti	Blautia	Clostridium cluster XIVa	NSS>SS	0.0143
Ruminococcus obeum	Blautia	Clostridium cluster XIVa	NSS>SS	0.0247
Ruminococcus productus	Blautia	Clostridium cluster XIVa	NSS>SS	0.0355
uncultured bacterium (human infant) P36G	Blautia	Clostridium cluster XIVa	NSS>SS	0.0086
uncultured bacterium (human infant) P36H	Blautia	Clostridium cluster XIVa	NSS>SS	0.00109
uncultured bacterium A20	Blautia	Clostridium cluster XIVa	NSS>SS	0.00263
uncultured bacterium cadhufec028h7	Blautia	Clostridium cluster XIVa	NSS>SS	0.0143
Uncultured bacterium clone Eldhufec133	Blautia	Clostridium cluster XIVa	NSS>SS	0.00916
uncultured bacterium E177	Blautia	Clostridium cluster XIVa	NSS>SS	0.00113
uncultured bacterium HuCA2	Blautia	Clostridium cluster XIVa	SS>NSS	0.00108
uncultured bacterium HuCA26	Blautia	Clostridium cluster XIVa	SS>NSS	0.000783
uncultured bacterium HuCA5	Blautia	Clostridium cluster XIVa	NSS>SS	0.00712
uncultured bacterium K379	Blautia	Clostridium cluster XIVa	NSS>SS	0.00118
uncultured bacterium KS90	Blautia	Clostridium cluster XIVa	NSS>SS	0.0162
uncultured bacterium KZ22	Blautia	Clostridium cluster XIVa	NSS>SS	0.0257
uncultured bacterium ME10	Blautia	Clostridium cluster XIVa	NSS>SS	0.00874
uncultured bacterium NQ96	Blautia	Clostridium cluster XIVa	NSS>SS	0.0241
Uncultured bacterium UC7-23	Blautia	Clostridium cluster XIVa	NSS>SS	0.0367
Uncultured bacterium UC7-35	Blautia	Clostridium cluster XIVa	NSS>SS	0.0409
Uncultured bacterium UC7-36	Blautia	Clostridium cluster XIVa	NSS>SS	0.00122
Uncultured bacterium UC7-7	Blautia	Clostridium cluster XIVa	NSS>SS	0.00117
uncultured bacterium V127	Blautia	Clostridium cluster XIVa	NSS>SS	0.0116
uncultured Ruminococcus sp. NO85	Blautia	Clostridium cluster XIVa	NSS>SS	0.0488
uncultured Ruminococcus sp. NS2A4	Blautia	Clostridium cluster XIVa	NSS>SS	0.00418
Clostridium ramosum	Clostridium ramosum et rel.	Clostridium cluster XVIII	NSS>SS	0.0243
Cetobacterium somerae	Fusobacteria	Fusobacteria	NSS>SS	0.0172
uncultured bacterium LE30	Bilophila et rel.	Proteobacteria	SS>NSS	0.00897
uncultured bacterium C118	Uncultured Clostridiales I	Uncultured Clostridiales	SS>NSS	0.0167
Uncultured bacterium clone Eldhufec316	Uncultured Clostridiales I	Uncultured Clostridiales	SS>NSS	0.0393
Uncultured bacterium clone Eldhufec317	Uncultured Clostridiales I	Uncultured Clostridiales	SS>NSS	0.0134
uncultured bacterium M220	Uncultured Clostridiales I	Uncultured Clostridiales	SS>NSS	0.0151
uncultured bacterium OLDA-C7	Uncultured Clostridiales I	Uncultured Clostridiales	SS>NSS	0.0186
uncultured bacterium OLDA-F6	Uncultured Clostridiales I	Uncultured Clostridiales	SS>NSS	0.0186
uncultured bacterium OLDA-F7	Uncultured Clostridiales I	Uncultured Clostridiales	SS>NSS	0.0403
Uncultured bacterium UC7-9	Uncultured Clostridiales I	Uncultured Clostridiales	SS>NSS	0.0084
uncultured bacterium C655	Uncultured Clostridiales II	Uncultured Clostridiales	SS>NSS	0.021
uncultured bacterium cadhufec17f05	Uncultured Clostridiales II	Uncultured Clostridiales	SS>NSS	0.0235
Uncultured bacterium clone Eldhufec328	Uncultured Clostridiales II	Uncultured Clostridiales	SS>NSS	0.0125
uncultured bacterium HuCA6	Uncultured Clostridiales II	Uncultured Clostridiales	NSS>SS	0.00372
uncultured bacterium M501	Uncultured Clostridiales II	Uncultured Clostridiales	SS>NSS	0.0242
uncultured bacterium MM92	Uncultured Clostridiales II	Uncultured Clostridiales	SS>NSS	0.0178
