# Supplementary material for: Faecal Microbiota Composition in Adults Is Associated with the FUT2 Gene Determining the Secretor Status
Source: PLoS One. 2014 Apr 14;9(4):e94863. doi: 10.1371/journal.pone.0094863 (PMC3986271; doi:10.1371/journal.pone.0094863)
Supplement: Table S6 — The bacterial taxa at the level 3/species-like level, whose relative abundances were significantly different (p-value <0.05 in ANOVA) between the non-secretor genotype AA and the secretor genotypes AG and GG by the HITChip analyses. (XLSX) [file pone.0094863.s017.xlsx]

## Sheet: Table S6
Table S6. The bacterial taxa at the level 3 (species-like), whose relative abundances were significantly different (p-value < 0.05 in ANOVA) between the non-secretor genotype AA and the secretor genotypes AG and GG by the HITChip analyses.
Species	Level 2	Level 1	Direction	P-value, AA vs AG	P-value, AA vs GG
Achromobacter denitrificans	Alcaligenes faecalis et rel.	Proteobacteria	GG>AA	ns	0.00403
Anaerotruncus colihominis	Anaerotruncus colihominis et rel.	Clostridium cluster IV	AA>AG	0.0391	ns
Uncultured bacterium clone Eldhufec185	Anaerovorax odorimutans et rel.	Clostridium cluster XI	AA>AG	0.0416	ns
uncultured bacterium MO17	Anaerovorax odorimutans et rel.	Clostridium cluster XI	AA>AG	0.0378	ns
uncultured bacterium P615	Anaerovorax odorimutans et rel.	Clostridium cluster XI	GG>AA	ns	0.00139
Bacillus halodurans	Bacillus	Bacilli	AA>AG	0.0349	ns
bacterium adhufec367	Bacteroides plebeius et rel.	Bacteroidetes	AG>AA	0.00474	ns
Uncultured bacterium clone Eldhufec335	Bacteroides plebeius et rel.	Bacteroidetes	AG>AA	0.00358	ns
uncultured bacterium NN84	Bacteroides splachnicus et rel.	Bacteroidetes	AG>AA	0.00423	ns
Bifidobacterium angulatum	Bifidobacterium	Actinobacteria	GG>AA	ns	0.016
Bifidobacterium catenulatum	Bifidobacterium	Actinobacteria	GG>AA	ns	0.0302
Bifidobacterium thermophilum	Bifidobacterium	Actinobacteria	GG>AA	ns	0.0212
uncultured bacterium (human infant) N14A	Bifidobacterium	Actinobacteria	GG>AA	ns	0.0519
Uncultured bacterium clone Eldhufec085	Bifidobacterium	Actinobacteria	GG>AA	ns	0.0404
Uncultured bacterium clone Eldhufec088	Bifidobacterium	Actinobacteria	GG>AA	ns	0.0199
uncultured Bifidobacterium sp. 13D	Bifidobacterium	Actinobacteria	GG>AA	ns	0.0199
uncultured Bifidobacterium sp. 16B	Bifidobacterium	Actinobacteria	GG>AA	ns	0.0404
uncultured Bifidobacterium sp. 16C	Bifidobacterium	Actinobacteria	GG>AA	ns	0.0199
uncultured Bifidobacterium sp. 9A	Bifidobacterium	Actinobacteria	GG>AA	ns	0.0474
uncultured Bifidobacterium sp. 9C	Bifidobacterium	Actinobacteria	GG>AA	ns	0.0199
uncultured bacterium LE30	Bilophila et rel.	Proteobacteria	GG>AA	ns	5.78e-05
bacterium adhufec40	Bryantella formatexigens et rel.	Clostridium cluster XIVa	AA>GG	ns	0.00277
uncultured bacterium ME57	Bryantella formatexigens et rel.	Clostridium cluster XIVa	AA>AG>GG	ns	0.0116
uncultured bacterium MF29	Bryantella formatexigens et rel.	Clostridium cluster XIVa	AA>GG	ns	0.016
uncultured bacterium P315	Bryantella formatexigens et rel.	Clostridium cluster XIVa	AA>GG	ns	0.00371
Uncultured bacterium UC7-50	Bryantella formatexigens et rel.	Clostridium cluster XIVa	AA>GG	ns	0.00915
uncultured Gram-positive bacterium NB2D10	Bulleidia moorei et rel.	Clostridium cluster XVI	GG>AA	ns	0.0175
Eubacterium ramulus	Butyrivibrio crossotus et rel.	Clostridium cluster XIVa	AA>GG	ns	0.00544
Campylobacter upsaliensis	Campylobacter	Proteobacteria	GG>AA	ns	0.0114
Clostridium barati	Clostridia	Clostridium cluster I	GG>AA	ns	0.00922
Eubacterium budayi	Clostridia	Clostridium cluster I	GG>AA	ns	0.00922
Eubacterium nitritogenes	Clostridia	Clostridium cluster I	GG>AA	ns	0.0049
Uncultured bacterium clone Eldhufec341	Clostridia	Clostridium cluster I	GG>AG>AA	0.0279	0.0330
uncultured bacterium HuCB15	Clostridia	Clostridium cluster I	GG>AA	ns	0.00627
uncultured Clostridium sp. NS2D1	Clostridia	Clostridium cluster I	GG>AA	ns	0.00278
uncultured bacterium ABLCf36	Clostridium cellulosi et rel.	Clostridium cluster IV	AA>AG	0.0309	ns
uncultured bacterium C342	Clostridium cellulosi et rel.	Clostridium cluster IV	GG>AA	ns	0.0083
uncultured bacterium cadhufec022h7	Clostridium cellulosi et rel.	Clostridium cluster IV	GG>AA	ns	0.00194
Uncultured bacterium clone Eldhufec212	Clostridium cellulosi et rel.	Clostridium cluster IV	GG>AA	ns	0.00194
uncultured bacterium D036	Clostridium cellulosi et rel.	Clostridium cluster IV	GG>AA	ns	0.00122
uncultured bacterium M511	Clostridium cellulosi et rel.	Clostridium cluster IV	GG>AA	ns	0.00267
Uncultured bacterium UC7-44	Clostridium cellulosi et rel.	Clostridium cluster IV	GG>AA	ns	0.00436
uncultured bacterium K305	Clostridium colinum et rel.	Clostridium cluster XIVa	AA>GG	ns	0.00938
Uncultured bacterium clone Eldhufec275	Clostridium leptum et rel.	Clostridium cluster IV	GG>AA	ns	0.00616
uncultured bacterium HuCA24	Clostridium leptum et rel.	Clostridium cluster IV	GG>AA	ns	0.0107
uncultured bacterium K288	Clostridium leptum et rel.	Clostridium cluster IV	GG>AA	ns	0.0168
Uncultured bacterium UC7-14	Clostridium leptum et rel.	Clostridium cluster IV	GG>AA	ns	0.0112
bacterium adhufec382	Clostridium sphenoides et rel.	Clostridium cluster XIVa	AA>AG>GG	0.0336	0.0331
Clostridium hathewayi	Clostridium sphenoides et rel.	Clostridium cluster XIVa	AA>AG>GG	0.0289	0.0395
Clostridium sphenoides	Clostridium sphenoides et rel.	Clostridium cluster XIVa	AA>AG	0.0165	ns
uncultured bacterium adhufec66.25	Clostridium sphenoides et rel.	Clostridium cluster XIVa	AA>GG	ns	0.00441
uncultured bacterium HuCA19	Clostridium sphenoides et rel.	Clostridium cluster XIVa	AA>GG	ns	0.00794
uncultured bacterium HuCA27	Clostridium sphenoides et rel.	Clostridium cluster XIVa	AA>GG	ns	0.016
uncultured bacterium LCLC63	Clostridium sphenoides et rel.	Clostridium cluster XIVa	AA>GG	ns	0.000744
uncultured bacterium OLDA-H6	Clostridium sphenoides et rel.	Clostridium cluster XIVa	AA>AG>GG	0.00556	0.00143
uncultured Gram-positive bacterium NO1F3	Clostridium sphenoides et rel.	Clostridium cluster XIVa	AA>GG	ns	0.00106
Uncultured bacterium clone Eldhufec339	Clostridium stercorarium et rel.	Clostridium cluster III	GG>AA	ns	0.00518
uncultured bacterium D145	Clostridium stercorarium et rel.	Clostridium cluster III	GG>AA	ns	0.00671
Clostridium clostridiiformes	Clostridium symbiosum et rel.	Clostridium cluster XIVa	AA>GG	ns	0.0189
Clostridium sp. N6	Clostridium symbiosum et rel.	Clostridium cluster XIVa	AA>AG>GG	0.01039	0.00784
uncultured bacterium Adhufec071rbh	Clostridium symbiosum et rel.	Clostridium cluster XIVa	AA>GG	ns	0.034
uncultured bacterium B147	Clostridium symbiosum et rel.	Clostridium cluster XIVa	AA>AG>GG	0.03940	0.00967
uncultured bacterium B840	Clostridium symbiosum et rel.	Clostridium cluster XIVa	AA>GG	ns	0.0158
uncultured bacterium HuCC34	Clostridium symbiosum et rel.	Clostridium cluster XIVa	AA>AG>GG	0.0494	0.0113
uncultured bacterium K375	Clostridium symbiosum et rel.	Clostridium cluster XIVa	AA>GG	ns	0.00915
uncultured bacterium LCTI22	Clostridium symbiosum et rel.	Clostridium cluster XIVa	AA>GG>AG	0.0029	0.0171
uncultured bacterium MD61	Clostridium symbiosum et rel.	Clostridium cluster XIVa	GG>AA	ns	0.0269
uncultured Gram-positive bacterium NB2A1	Clostridium symbiosum et rel.	Clostridium cluster XIVa	AA>GG	ns	0.00721
uncultured human gut bacterium JW1C1	Clostridium symbiosum et rel.	Clostridium cluster XIVa	AA>AG	0.0163	ns
Collinsella intestinalis	Collinsella	Actinobacteria	AA>AG	0.0306	ns
bacterium A57	Coprococcus eutactus et rel.	Clostridium cluster XIVa	AA>AG>GG	0.01911	0.00952
uncultured bacterium OLDB-C11	Coprococcus eutactus et rel.	Clostridium cluster XIVa	AA>AG>GG	0.01401	0.00419
Uncultured bacterium UC7-8	Coprococcus eutactus et rel.	Clostridium cluster XIVa	AG>AA	0.0153	ns
uncultured Ruminococcus sp. NO2-22	Coprococcus eutactus et rel.	Clostridium cluster XIVa	AA>AG>GG	0.0345	0.0164
uncultured Ruminococcus sp. NO3	Coprococcus eutactus et rel.	Clostridium cluster XIVa	AA>GG	ns	0.0112
Corynebacterium ulcerans	Corynebacterium	Actinobacteria	GG>AA	ns	0.00416
Corynebacterium xerosis	Corynebacterium	Actinobacteria	GG>AA	ns	0.0017
Clostridium scindens	Dorea formicigenerans et rel.	Clostridium cluster XIVa	AA>AG>GG	0.03065	0.00531
uncultured bacterium HuRC12	Dorea formicigenerans et rel.	Clostridium cluster XIVa	AA>GG	ns	0.00789
uncultured bacterium HuRC33	Dorea formicigenerans et rel.	Clostridium cluster XIVa	AA>GG	ns	0.0154
uncultured human gut bacterium JW1H4b	Dorea formicigenerans et rel.	Clostridium cluster XIVa	AA>AG/GG	0.00354	0.00603
Eggerthella lenta	Eggerthella lenta et rel.	Actinobacteria	AA>AG	0.00574	ns
uncultured Gram-positive bacterium NO1H5	Eggerthella lenta et rel.	Actinobacteria	AA>AG	0.00207	ns
uncultured bacterium D196	Eubacterium biforme et rel.	Clostridium cluster XVI	GG>AA	ns	0.00414
uncultured bacterium HuCA15	Eubacterium hallii et rel.	Clostridium cluster XIVa	AA>AG	0.00577	ns
uncultured bacterium HuCB26	Eubacterium hallii et rel.	Clostridium cluster XIVa	AA>AG	0.00803	ns
uncultured bacterium HuCC15	Eubacterium hallii et rel.	Clostridium cluster XIVa	AA>AG	0.0033	ns
Eubacterium barkeri	Eubacterium limosum et rel.	Clostridium cluster XV	AA>AG	0.00455	ns
uncultured human gut bacterium JW1B8	Eubacterium ventriosum et rel.	Clostridium cluster XIVa	AA>GG	ns	0.00912
Cetobacterium somerae	Fusobacteria	Fusobacteria	AA>AG	0.00101	ns
uncultured bacterium ME11	Lachnobacillus bovis et rel.	Clostridium cluster XIVa	AA>GG	ns	0.00511
uncultured bacterium KO89	Lachnospira pectinoschiza et rel.	Clostridium cluster XIVa	AA>GG	ns	0.0143
uncultured bacterium NW71	Lachnospira pectinoschiza et rel.	Clostridium cluster XIVa	AA>GG	0.0074	0.0569
Lactobacillus jensenii	Lactobacillus gasseri et rel.	Bacilli	AA>AG	0.0293	ns
Lactobacillus johnsonii	Lactobacillus gasseri et rel.	Bacilli	GG>AA	ns	0.00836
Lactobacillus sp. KC38	Lactobacillus gasseri et rel.	Bacilli	AA>AG	0.0475	ns
Mitsuokella multiacida	Mitsuokella multiacida et rel.	Clostridium cluster IX	GG>AA	ns	0.0107
Uncultured bacterium clone Eldhufec285	Oscillospira guillermondii et rel.	Clostridium cluster IV	AG>AA	0.0168	ns
uncultured Gram-positive bacterium NS4B5	Outgrouping clostridium cluster XIVa	Clostridium cluster XIVa	AG>AA	0.0586	ns
butyrate-producing bacterium A2-207	Papillibacter cinnamivorans et rel.	Clostridium cluster IV	AA>GG	ns	0.0147
uncultured Gram-positive bacterium NB2C3	Papillibacter cinnamivorans et rel.	Clostridium cluster IV	AA>GG	ns	0.000406
uncultured Gram-positive bacterium NO2-21	Papillibacter cinnamivorans et rel.	Clostridium cluster IV	AA>GG	ns	0.000788
uncultured Gram-positive bacterium NS2D7	Papillibacter cinnamivorans et rel.	Clostridium cluster IV	AA>GG	ns	0.00663
uncultured Gram-positive bacterium NS2H9	Papillibacter cinnamivorans et rel.	Clostridium cluster IV	AA>GG	ns	0.000788
Uncultured bacterium clone Eldhufec095	Peptococcus niger et rel.	Clostridium cluster IX	GG>AA	ns	0.00429
Anaerococcus hydrogenalis	Peptostreptococcus micros et rel.	Clostridium cluster XIII	AA>AG	0.0572	ns
Propionibacterium freudenreichii	Propionibacterium	Actinobacteria	GG>AA	ns	0.00391
Propionibacterium granulosum	Propionibacterium	Actinobacteria	GG>AA	ns	0.0528
bacterium adhufec225	Roseburia intestinalis et rel.	Clostridium cluster XIVa	AA>GG	ns	0.00986
Ruminococcus albus	Ruminococcus callidus et rel.	Clostridium cluster IV	GG/AG>AA	0.04476	0.00944
Clostridium sp. CJ23	Ruminococcus gnavus et rel.	Clostridium cluster XIVa	AA>AG	0.0172	ns
Eubacterium contortum	Ruminococcus gnavus et rel.	Clostridium cluster XIVa	AA>AG	0.00595	ns
butyrate-producing bacterium SR1/1	Blautia	Clostridium cluster XIVa	AA>GG	ns	0.0233
Ruminococcus hansenii	Blautia	Clostridium cluster XIVa	AA>AG	0.00331	ns
uncultured bacterium (human infant) P36G	Blautia	Clostridium cluster XIVa	AA>GG>AG	0.0182	0.0594
uncultured bacterium (human infant) P36H	Blautia	Clostridium cluster XIVa	AA>AG>GG	0.00808	0.00505
uncultured bacterium A20	Blautia	Clostridium cluster XIVa	AA>AG>GG	0.0121	0.0144
Uncultured bacterium clone Eldhufec102	Blautia	Clostridium cluster XIVa	GG>AA	ns	0.00401
Uncultured bacterium clone Eldhufec133	Blautia	Clostridium cluster XIVa	AA>AG	0.00349	ns
uncultured bacterium E177	Blautia	Clostridium cluster XIVa	AA>AG>GG	0.00679	0.00703
uncultured bacterium HuCA2	Blautia	Clostridium cluster XIVa	AA>GG>AG	0.00378	0.01363
uncultured bacterium HuCA26	Blautia	Clostridium cluster XIVa	AA>AG>GG	0.00428	0.00685
uncultured bacterium HuCA5	Blautia	Clostridium cluster XIVa	AA>AG>GG	0.0549	0.0082
uncultured bacterium K379	Blautia	Clostridium cluster XIVa	AA>AG>GG	0.00713	0.00708
uncultured bacterium ME10	Blautia	Clostridium cluster XIVa	AA>GG>AG	0.0232	0.0469
Uncultured bacterium UC7-36	Blautia	Clostridium cluster XIVa	AA>AG/GG	0.00810	0.00623
Uncultured bacterium UC7-7	Blautia	Clostridium cluster XIVa	AA>AG>GG	0.00714	0.00698
uncultured bacterium V127	Blautia	Clostridium cluster XIVa	AA>AG	0.0145	ns
uncultured Ruminococcus sp. NS2A4	Blautia	Clostridium cluster XIVa	AA>GG/AG	0.0125	0.0298
uncultured bacterium C727	Sporobacter termitidis et rel.	Clostridium cluster IV	GG>AA	ns	0.0165
uncultured bacterium OLDB-E2	Sporobacter termitidis et rel.	Clostridium cluster IV	AG>AA	0.00352	ns
uncultured bacterium C118	Uncultured Clostridiales I	Uncultured Clostridiales	GG>AA	ns	0.00347
Uncultured bacterium clone Eldhufec317	Uncultured Clostridiales I	Uncultured Clostridiales	GG>AA	ns	0.00233
uncultured bacterium D279	Uncultured Clostridiales I	Uncultured Clostridiales	GG>AA	ns	0.0235
uncultured bacterium D693	Uncultured Clostridiales I	Uncultured Clostridiales	GG>AA	ns	0.00153
Uncultured bacterium UC7-9	Uncultured Clostridiales I	Uncultured Clostridiales	GG>AA	ns	0.00502
uncultured human gut bacterium JW2B4	Uncultured Clostridiales I	Uncultured Clostridiales	GG>AA	ns	0.0194
uncultured bacterium C583	Uncultured Clostridiales II	Uncultured Clostridiales	GG>AA	ns	0.0151
uncultured bacterium C655	Uncultured Clostridiales II	Uncultured Clostridiales	GG>AA	ns	3.85e-05
Uncultured bacterium clone Eldhufec328	Uncultured Clostridiales II	Uncultured Clostridiales	GG>AA	ns	0.0118
uncultured bacterium D191	Uncultured Clostridiales II	Uncultured Clostridiales	GG>AA	ns	0.013
uncultured bacterium HuCA6	Uncultured Clostridiales II	Uncultured Clostridiales	GG>AG>AA	0.0153	0.0192
Grimontia hollisae	Vibrio	Proteobacteria	AA>AG	0.0344	ns
