# Supplementary material for: Faecal Microbiota Composition in Adults Is Associated with the FUT2 Gene Determining the Secretor Status
Source: PLoS One. 2014 Apr 14;9(4):e94863. doi: 10.1371/journal.pone.0094863 (PMC3986271; doi:10.1371/journal.pone.0094863)
Supplement: Table S7 — Original HITChip data. (XLS) [file pone.0094863.s018.xls]

Table S7.Original HITChip data
	S1	S2	S3	S19	S20	S21	S22	S23	S24	S4	S5	S6	S7	S8	S9	S10	S11	S12	S13	S14	S15	S16	S17	S18
Actinomycetaceae	150.555139485634	87.465069191825	88.9125344351885	72.1383726491786	126.750115203912	82.6033824580912	183.825610571174	95.0454340555934	90.6423339870018	115.296734377685	98.9705789727014	109.506824042094	83.4913784485066	193.626626233629	81.2734613162782	82.1773943953904	154.124776992357	107.617284164423	75.5598978295475	94.9020302992674	348.331747628942	90.6897005363476	132.012901653105	94.9350434766351
Aerococcus	227.660241386991	72.4559327243273	41.7858618732283	64.9370983407081	108.785969444665	48.883807593903	108.333105638826	41.6091067666588	61.5201624514542	60.3357238287936	58.165833272114	52.5431673249133	76.0248978744748	60.7159980628196	59.7656686562932	50.2312009175698	47.3179593868212	105.156791794959	57.2378060869177	58.2821702056064	110.379584123089	60.3850248046322	77.018871276665	99.8374724473775
Aeromonas	89.6203055824155	66.0493809487511	73.3069240106056	60.9132206690151	55.7083271556643	56.8139508649237	81.9309116028118	65.928001545765	51.8182882552458	55.2484062582721	54.9475780081181	65.3603396679151	64.404227433101	71.593596871668	53.5332833063141	41.358349701451	63.7966049288509	86.5064055740531	74.4930024196661	106.695491965006	68.3268873195166	58.4707247425765	91.0605998429081	95.970162523777
Akkermansia	6906.8985077566	62785.5071612602	9758.76135631047	85833.796144215	29699.1508712492	3645.85759245757	14924.0200237675	64557.6414012016	40213.2243432137	4817.55410069727	66025.6435619782	43604.516273869	78386.8114033915	10306.1625380560	14655.0780541328	99982.4347689289	6052.92491743422	24962.5469443701	121619.063310563	32388.9735736354	4010.57972082863	4312.09720276584	120721.881987496	51743.6232761137
Alcaligenes faecalis et rel.	161.598672784669	144.824666790987	153.069078754527	193.646821486246	156.020038020725	125.986218175642	144.522674535828	132.651244394535	158.547929532942	130.325330320033	144.853227537542	169.348186257606	188.225420719256	160.799370874095	154.366881781490	162.286370621144	142.796375262855	149.646979553561	493.82578716607	166.844328409182	155.444370244281	164.735156179022	203.411835973383	152.077375870510
Allistipes et rel.	1187.87615074938	104464.309856358	90978.2910365972	39794.7460461163	17314.7024570978	32952.4965265225	28869.9714208618	16929.1858869454	26240.6599521274	54706.5770378464	107218.629124085	10120.3047486788	120114.571483232	1775.16783639563	50196.8316800243	6929.91243625237	3308.61849686046	3365.4446312305	19027.9897227026	55306.308466203	21084.6924422037	104169.732285263	129632.640285227	4139.67465767141
Anaerobiospirillum	45.5837417431208	36.8839022592277	37.0680856221196	40.1999616332408	39.9092112196106	31.8345929588207	34.0704164787663	41.7983961143094	40.2598250222154	36.9577271461031	39.6101047229644	33.2466176520483	34.5207552030064	37.5733114541181	29.4608522678173	51.3518112068022	29.4843692387018	44.652405075048	34.0457995343513	68.8137734853347	41.1844157420254	35.164089612719	37.4572196833202	38.1797159057464
Anaerofustis	170.271348448881	78.3884766619366	67.7448075653898	236.682880159595	129.794161666103	120.142308826682	136.254334384544	102.096483444202	78.7072093606291	99.7879983336074	116.092873762181	179.316813091886	80.7831571948743	91.3437096751206	72.1295742070636	69.1527301133149	145.839454886084	106.798678227638	141.512058693593	148.073475372618	117.38300297685	94.7211056239177	703.06431662701	127.103655632016
Anaerostipes caccae et rel.	97916.0553461457	12441.8597635076	3439.2763632771	9168.64696726215	26041.4465371949	17193.1147662181	11455.8744400487	5908.9225541805	3070.46478216241	11999.6434094041	6293.85437673148	8116.222830596	12427.2454726406	15538.7592026694	10232.9514602458	8245.45236521687	7325.41458586205	9683.92756408535	3495.37549502855	77767.0456958568	8655.6635887705	3089.80234044121	16925.8255334304	6640.09897029924
Anaerotruncus colihominis et rel.	1412.32342759546	4534.85260867974	11486.2235058017	5184.33496619242	4482.81151791041	8666.86882865676	2141.12948567956	12228.5904550822	2116.84747413195	9064.00892120223	17514.2533316742	11964.1156586592	7848.15590331185	4809.84816260133	13015.0171282477	29571.2309741699	11347.2111686236	2954.58194748786	20978.1677059152	7125.92366263512	4433.67240758215	15241.1515448995	10493.1540205362	5659.38600245739
Anaerovorax odorimutans et rel.	1491.00227894271	4268.74010657081	1577.58359698532	4303.97953423701	6838.1808668539	3687.93021713337	30605.6409666068	4180.21455965158	6123.27441027123	2131.43201553865	4021.03120907149	81491.9001166868	4813.1129867343	3092.40460848523	3323.68970687953	3387.20024390584	24731.3715852379	4910.40731561543	93040.3437146885	8168.04284964736	3151.77523380400	1557.65371285228	4427.67840892812	5432.31305415724
Aneurinibacillus	123.171603374652	92.0337463580441	71.0558119240648	94.504984648604	118.524435795419	86.2776556236643	103.156820995799	85.3712024900945	72.4351185944316	78.4697740550294	83.6421569809332	103.883821444702	81.71207346133	85.7178234928937	74.5932277419858	91.5734553528003	142.172422127155	92.2681320843738	110.103842816527	78.1556808075357	137.701252750002	77.0973090614634	114.084979767784	101.514457233768
Aquabacterium	124.246250797723	74.7914616105918	55.2768136275453	65.1559807438836	131.237890903305	58.3990405813995	106.307668894601	60.4022449696822	160.804569938302	75.9451702096102	62.4789762388997	100.845835736106	66.4575840098326	162.663548718188	69.6784742166882	83.8586875870944	128.660067236355	109.621511623327	191.777034264545	141.868664478452	219.439194983265	95.8493931467264	194.671136996577	113.441573450561
Asteroleplasma et rel.	38.8221094127724	38.5902455309193	34.1764258600804	43.3512612788458	42.8045020712294	31.2572889810931	38.0177207108539	37.6096009802813	34.8339322524652	36.1235687685003	43.3243738054625	46.8497707783921	38.3777402392687	46.9609079514567	39.0827944767552	39.0449084688686	41.6891391782282	43.4958802801545	67.2314216898699	49.1706070878774	48.6194373399408	41.575017332009	46.9268568407381	44.1148305340957
Atopobium	103.368564819038	111.950625682686	119.174642686984	108.446272804736	110.536695428329	255.782214934307	215.987358164703	267.111115927544	140.324189298038	103.275118312739	121.744391248092	262.063440616146	211.312775065335	279.071525077354	225.97966462814	112.317565579844	199.490127876461	256.069351661643	292.489198311033	115.09262364609	252.62969914522	143.693171044904	371.003953154904	176.274767470093
Bacillus	630.112703362337	234.633838663106	153.211937939703	285.626125535769	363.684358472747	181.1379807527	296.614807358490	199.212868233815	188.561230592085	232.750042515615	216.943584436599	666.492483372767	208.419353330887	218.160335461660	165.877224606653	144.501506073277	226.776147067542	275.897673677887	624.163806915522	282.349453019580	392.261376807525	258.032421392908	296.220454855444	403.807458213713
Bacteroides fragilis et rel.	915.69180126436	15428.6268716250	17889.4870143612	25400.3642607657	2894.35688491675	7447.16775509792	12953.6731306260	18705.7469530443	11695.3873565676	8288.6591560365	19278.4082808037	1860.00517081186	15970.9253210793	11264.1217384549	4133.50688595601	2193.27010151405	2275.81492970179	7510.61603571147	1917.46597059271	127491.355948591	28353.1674884952	11900.6853895172	6637.40585943063	1380.80347693185
Bacteroides intestinalis et rel.	58.6351662861503	1558.54982267160	642.746112921805	883.755435095096	424.075580069859	1312.52002961089	465.03928181976	2479.65219635226	546.747389227324	2842.57342099183	1223.86449928916	85.8471927328832	1064.79077474406	448.563003271022	332.081674946548	216.349633777443	126.797670612568	1376.63934680348	157.586435661847	415.135797161621	4208.86289539212	2943.71198102078	559.064409610617	471.994649222886
Bacteroides ovatus et rel.	602.583969417079	10251.9959077031	14266.3944424619	11602.8432705319	6181.7674775032	8554.13278537309	11950.2294231256	6899.43555730482	3572.19889828652	7130.43858690036	10872.9743286612	1192.48335271647	10299.1134228135	11947.7186974888	3839.78722192485	15933.9464993877	1640.97257925646	6940.65267006568	990.572454163272	33802.7295117164	13166.9161749419	10069.0120874240	8557.95246576653	1950.65060704507
Bacteroides plebeius et rel.	362.118694923373	8629.1641775917	16585.7031170744	32045.6573413955	2531.69391884785	9777.9965908911	3820.54476674992	1719.81181493531	3377.96076802026	6015.7794169771	22223.6558460229	1255.66893695715	8997.1249211284	2307.52278738721	3977.97865763287	1259.24586961496	913.003754891207	1901.27722972346	1445.94820466009	3529.09599499231	7338.44548553691	9222.91117689991	9061.9373094999	778.862093998027
Bacteroides splachnicus et rel.	1288.54856278841	9670.69882463582	18503.1584698261	6159.57161055628	2681.49833918100	4598.82658786513	5490.21559353899	5656.16690656022	3886.22055981332	6761.78329477194	8724.44505815445	1337.72794378051	6649.58398248094	2020.84909295293	3462.57138079283	3235.63332047865	1658.56114808382	6149.15299169423	2024.77042299972	6875.1620700687	4002.03299817661	7112.32837393397	7320.06245785699	1296.28563217149
Bacteroides stercoris et rel.	283.091829809721	2395.31774238609	2599.87188880102	3644.71051708359	2749.62925682706	3226.86813941589	934.650978784722	521.318362819847	786.340215664194	5918.36120453793	3185.26615118302	409.553950296816	2379.28450921797	1317.85741344810	714.583810703213	663.809963142456	394.925191792342	2947.17895212967	450.682922138026	1359.78306885521	2387.23889736918	6719.56619343636	1929.43698545508	781.67065132835
Bacteroides uniformis et rel.	188.875572018452	3153.42593668349	22159.951907671	7948.85357109687	4940.60164663143	22939.5241148680	1094.75982508911	896.566689623705	4763.341113446	5413.00288147568	41928.1493682911	805.100982436963	3276.58365965008	5573.20355620439	908.944395832934	1089.51428427068	777.732358199845	3936.50644408965	671.604077475087	7202.67940983385	19901.2725749381	10292.9868866352	13285.9419003193	409.730884524995
Bacteroides vulgatus et rel.	1978.84895597774	245115.449513722	77116.533640163	381347.586834571	176067.679438044	188696.307809305	351175.018001048	23803.3847276632	66289.7306988175	112663.196499647	472803.582027288	19968.5865704269	175163.620763116	214679.971595145	80166.7237698547	77489.7255043277	6280.00144811387	225770.727970819	8122.75018679469	5384.52136620522	112649.290876627	112515.984864468	236791.198691916	12239.2150745311
Bifidobacterium	96525.5588656132	15814.1735268	7539.56181187187	2261.71898467635	40829.7422361730	9000.01546267627	100098.723213119	101815.790411742	9766.64027734359	44722.1080931189	63041.2638000122	57239.3497256815	30229.3836736965	38834.1101901436	14615.4259646376	14171.6078939958	12156.5251112524	15007.5419027194	47170.9432570175	14141.0797636082	1126232.70926625	26766.2468494108	3368.71953979587	65379.6586983921
Bilophila et rel.	150.07113129228	178.149541983998	160.346731364006	234.983369192854	475.85882154029	188.761714358358	382.111786891823	241.167052871435	163.02327751415	146.550603497997	338.316174908386	193.054984129414	335.054757815234	548.494209831375	170.175123547274	324.841249494704	144.840612569335	120.129409496091	291.514839609558	163.726959726267	329.262129574142	175.471488038108	681.823428462934	234.485894931015
Brachyspira	81.0653134274733	62.1264859915181	54.2869031530323	65.9660799901975	67.7534403714764	63.6640374080973	70.2976247865417	60.137432014012	62.6908076181339	61.2652917544978	65.0622996687119	65.9842128803861	59.2957456827313	68.1263827211407	54.394920733068	60.6060127990426	61.7782834942129	72.7213008722713	68.743136228223	63.2530737015466	67.3352160477614	67.6445453647807	71.9118772375062	60.5378227794074
Bryantella formatexigens et rel.	96853.858799521	35008.5729560049	22259.6523450313	16857.5869584357	26078.8067586274	36668.0962397148	38727.4072113074	28402.5986740422	57441.6120094367	31698.4332580122	8751.24655460795	77418.1848905964	13323.8018982002	22803.3443265573	20491.6265093743	16564.5031354793	43015.4967493226	32111.5058956890	49014.8278723787	20396.1591565346	17066.1301168594	16398.3451684533	29494.9877347274	65272.8620248868
Bulleidia moorei et rel.	486.836823103357	255.393354150073	263.877790078172	411.117333590672	409.630567199712	415.522579520268	1546.26578979153	234.064413925384	562.357586802391	287.21091240507	354.260376607238	6401.9997055596	294.382400042819	380.852501327633	359.105209912444	1105.32054356111	970.711835189175	498.701582476634	2273.31308113588	464.276703421309	282.435931790354	209.014786013604	354.110390154848	881.281635485714
Burkholderia	223.428629152204	208.589240350042	86.8238493396213	82.7756084299854	135.252089415708	65.464522310527	122.163018282115	61.1150377873526	74.7119400541972	95.2562725885973	153.622132087213	66.3499814264979	125.41971188213	130.109824837819	67.1516438923302	72.1283294879037	77.9569372218581	97.3754285343634	196.382556517242	147.546719026563	188.970084727280	104.548708286918	207.933304085469	93.5809068647815
Butyrivibrio crossotus et rel.	90300.634715455	98596.539094065	92388.5386278995	99192.5810326966	28342.4459902412	45940.9888957646	66141.6544248552	99751.8224967837	79736.9668791827	19804.3314628416	94718.9278018045	79178.3668619979	134723.366617596	20920.2531996038	182725.770217185	106814.886639862	49980.443430446	77643.8997749291	164373.377715358	69653.089853885	10682.3073023216	71601.2349599257	253574.060800559	105593.685770170
Campylobacter	285.896662242511	247.749407379281	231.537389452653	277.957082898515	266.624330603363	250.873156213651	267.943035384182	258.280806356997	238.007545814962	244.552349196440	255.243371616811	302.202620125555	261.625282732893	288.301462985499	242.17254918093	258.02905884358	256.417367806044	281.358833010901	288.414374693798	267.489678640779	260.557367851806	242.510618592576	296.923487083114	263.370883019178
Catenibacterium mitsuokai et rel.	741.672085176463	156.420631020993	160.862061373483	172.713153940419	357.773802478392	463.559540144125	707.739656459121	200.034896825474	164.152026206319	160.118566061263	142.518812615655	379.206400304282	601.077208060634	422.501242897006	199.733426222518	10581.5900978714	55931.3554085408	274.426867702127	213.058156568316	108.152835782760	435.000761148805	156.369008741463	104.039049062513	357.957368613903
Clostridia	1593.24861080346	1090.18304617465	1810.2040934323	4060.41188069306	1367.40081874556	996.615263186109	1300.57666506434	1147.32051137796	1185.39536202911	1780.17759236781	1118.70913547265	11750.9425379216	1105.47955811105	2836.6191629653	3349.21430132294	2436.54511399210	2023.70294789444	1416.11037574936	6422.42836424927	1517.93613886025	4335.88829343228	1400.58533075441	2131.48624449143	1193.30832939501
Clostridium cellulosi et rel.	5239.78881479922	140380.737907807	33901.75156789	125075.515047156	40303.6880735705	23303.2856642630	11191.5700686746	171892.804676013	110395.783471607	38327.7261300364	127831.674467638	179660.797693138	228318.895338998	26032.9955704009	149184.484738180	71006.7745032919	145831.695318952	65156.3009182655	501659.085543105	91005.2918810432	400141.554680826	24489.4330178944	41201.3425897326	136299.906632212
Clostridium colinum et rel.	2265.28847277572	6457.24464148346	3703.10661674788	3432.54380004853	2873.20198498384	2468.0561611518	1558.5233145921	1386.96474681156	1853.36693994245	1736.86537036184	1169.00379705813	1286.07046611390	1951.71594089180	1673.93298261026	2109.34081298347	3313.78093877642	30001.4809065266	2454.8830913439	1006.31015406799	6224.46830944841	987.505075072346	1546.54419555739	9045.72888593297	5587.01419711776
Clostridium difficile et rel.	5052.07337974504	1186.57862503354	1092.91894957868	1267.54404536105	1755.38473626867	1115.15470506420	3205.06888309073	1028.27240221270	1219.82483175048	1752.49864926843	830.020427936187	19741.6647333863	1003.40069854365	2825.0278594836	2440.65054121078	1850.56378385855	2326.57543584353	1611.06951635843	14074.1395857987	1056.34537103789	3931.31773900802	1033.00410449153	925.320828233419	1281.22563379898
Clostridium felsineum et rel.	62.4295250575251	40.8875332094672	44.6996169726284	62.657643212956	52.7233610904727	40.4541129087649	45.5951774931403	41.5016960567709	58.4723258370571	48.4357280433214	43.8781762248338	88.5001470300289	43.9452497717061	75.5949813056916	92.487105469798	96.7073034139844	68.8096644043846	58.4475991866186	134.494212823577	49.8106688863012	60.1346648759752	41.1628674793537	80.9169397056485	47.9742254103886
Clostridium leptum et rel.	6981.06303332181	192613.811667257	41618.5564374437	216336.13588118	59968.3025414375	18996.5474402180	45218.7179743258	313347.790583031	190103.816914724	31725.3944191828	176746.144369093	202144.298864795	298647.93836087	152161.273323323	164723.139773848	49597.613282445	75570.066330776	137662.982883064	577470.453104929	150183.048283611	51776.9787029892	28232.3519432166	56484.8259143467	285719.719369263
Clostridium nexile et rel.	55239.4801030738	17174.6634429005	23763.9719952268	15567.9427041171	28902.6092487323	31914.4952697710	85733.5520134097	20817.1535791487	21909.4212894902	11138.9412533052	18899.0615201874	34405.6626190633	10373.0291618786	14418.4553135413	20195.7084738187	21192.0504936459	27280.2258394344	14172.8255875897	70692.8950564498	27593.4408610019	18421.3389672361	14241.3077698882	10339.4859210431	53218.2147407258
Clostridium orbiscindens et rel.	57731.4054028737	46887.7181312027	50904.466711806	84096.2256964123	117248.403439441	35160.5412390443	35637.2923767524	79274.0453263285	63436.2220021023	64308.1155676013	63188.8313333905	159616.631851586	79706.5899641718	84163.8488844301	84717.9988985630	39220.8389133187	110039.410762528	57777.6333315852	200506.092084605	55458.0813414103	54352.2564167341	50893.9294737057	101571.066246169	107790.588612726
Clostridium ramosum et rel.	11722.4774784873	1215.19666412360	1131.93109770671	1189.39093403972	14750.3382585921	7234.0403761028	14017.1306519913	2251.67011082690	1389.30232749035	1272.96572803039	1870.72423592654	5653.3329772197	445.27938498726	5436.87731148997	796.861187156091	2006.51344827482	281.870269138313	4741.9464472902	2603.57708757356	6623.30646617233	4221.50493298006	1720.43923583722	3761.29710423842	6252.58795287334
Clostridium sphenoides et rel.	251628.006677661	44359.4957751312	22431.1941355624	17449.1535408751	51443.4794212456	47367.3967633693	40635.4446209099	32862.3992252049	21623.3744881194	74991.4280865059	18337.6232625952	9870.46838379093	8982.01224740426	124143.622833237	13267.1803298034	27355.7457612948	47847.7316626402	13732.4529534088	12968.9455041310	128226.354124944	45802.1840133459	19227.2040770795	68736.8933168731	41833.1459482526
Clostridium stercorarium et rel.	5652.63912886109	2910.96702182882	3703.99528625459	4625.96574117942	2831.30741683695	2079.23680073133	5040.00648795464	3725.31594558142	1757.65484001338	2851.12235439978	1613.3582860179	33741.9631954827	5597.45615778061	2841.1969440389	7911.98787817144	682.73972821292	3620.78742141603	4017.27987775384	3637.58356341482	28277.5467241224	1721.87782425612	2825.07112504899	6245.17160023028	11648.7429321408
Clostridium symbiosum et rel.	252691.159168324	92557.9244046243	58655.2322595527	134077.718472491	110247.354130494	124911.997712572	186076.566533714	96419.1745414677	76260.4436744007	71239.5034773089	53523.3356455613	54881.7543383123	37722.5074436437	181683.830471751	111423.762710238	88501.352213905	84010.9399064188	106114.881354818	50261.9790779468	137056.692226499	151313.060564209	95297.8563500903	222411.736185344	117653.712389366
Clostridium thermocellum et rel.	41.5004682316195	37.6522958769197	40.8562572317367	64.3693863413908	42.1712386380797	36.3604788142809	34.6254495143124	39.4745745257991	39.90163639072	43.475113793135	44.0659452021626	47.7867308053382	35.4961675171487	33.7318873473473	46.6289304027538	35.2008520333984	36.7151186906022	41.2508999108027	61.6658323179277	43.0289693960463	45.042840445333	38.7758686750998	62.8333719230138	45.3397651520052
Collinsella	867.708348590406	1097.76155706516	1199.52344996534	406.443228530473	566.060812010873	1823.68771697093	7213.75453043798	560.049757245672	16459.2632655888	764.252917325526	392.377825746233	933.190424075446	1634.95923215950	8209.80523813005	717.517434094238	778.998938798628	4900.93452380187	1813.90866432856	1422.12223184682	450.83838508151	962.166951774577	4392.46793205433	950.424570640143	1545.77822632032
Coprobacillus catenaformis et rel.	27310.6154482204	1730.21630937836	2125.91815398242	2127.21760950750	2770.34850426401	10037.5594064543	25505.1696506381	2433.48117855062	1815.96037702661	1676.85508045507	1273.03448899907	9775.9305664504	465.339880881328	11894.6253986581	945.118839233104	5336.44834675946	514.691833036500	1046.83181820810	3013.7932703683	574.248223693451	5265.99463483855	1470.6411088237	418.853231631497	10565.0284393541
Coprococcus eutactus et rel.	116552.593665947	71700.8199740107	49676.2861217289	42092.0151013892	55644.7010180445	73581.3181979974	188598.197945415	182574.727261422	46991.7320557583	63706.5216954705	48922.2302427266	22036.9050314437	14505.4081450621	49080.8783047253	37779.4718950684	222237.022213456	160888.039190211	190938.799842064	26500.4637221006	125774.008274171	261443.988165147	44023.7206438045	38850.5916326361	217418.892382415
Corynebacterium	135.745719781697	124.071446860459	121.870446769511	102.989939183114	149.562299766896	116.831339995937	142.384962040452	146.811596568528	120.709805331587	132.047005010327	133.190023471291	237.323990152758	146.704776169793	131.052478845573	117.627909625226	121.420198854679	123.098734425198	116.536836295181	155.047898788539	131.122312778934	242.663463241274	128.301914568854	192.242285339971	136.754273798247
Desulfovibrio et rel.	308.121313512216	219.079755823865	350.015019428788	223.108662663853	299.663075564292	248.557495342919	249.034834227574	200.380544617637	191.614248572299	307.480690188341	222.437335308535	252.323101797434	195.017393952844	243.854299279538	4664.15023564759	375.199211587938	229.658577070487	222.645450150333	307.701216508383	288.170447178811	329.772424845526	231.087757989397	1025.99896167016	269.866530323432
Dialister	416.58538880806	198.131809681568	326.441844365659	5304.54880635369	28472.9041882604	284.612671161229	52047.7502971694	315.56830328234	24600.2423365276	21274.1828958296	59717.5378720394	1028.04874441698	648.155258087991	107231.268567953	35523.6830769857	621.433877671516	2324.57196169858	803.179933109632	1575.70463155012	28703.6126219779	41814.5193480359	6796.75089120318	27714.7938671203	3094.46099941400
Dorea formicigenerans et rel.	111870.899548001	41285.469850883	62271.0838101814	31398.2598100255	205896.114300673	92541.1667538629	113408.611485476	85443.3802321215	96660.2098271027	54187.1568480458	46847.7729852229	40349.572002852	32794.7689749774	98329.3731970125	80778.859784141	96008.2302820314	79873.7959434074	65648.1156298122	35405.5872874294	133403.729042297	62857.0555875201	44925.0925334333	102814.878479537	132087.202056089
Eggerthella lenta et rel.	490.906061738089	399.450272498756	404.752336355364	339.749254160254	928.604209451908	472.932787461551	1044.84021902746	734.859356825618	543.920324219714	947.50254731926	346.394821095904	508.993440518338	366.91679462888	715.966587232547	659.550397819397	381.284114486138	1190.79985503980	697.610569354168	748.939761037952	992.88717136769	1029.76700384208	564.526094061279	777.664346338376	965.568114844587
Enterobacter aerogenes et rel.	6318.78553054079	611.242737324061	442.529336579372	474.980088014908	732.439546130828	425.357733015918	572.869631052337	536.554859094487	511.928559735333	452.666986798925	529.548354401029	635.012359246762	637.199017263943	590.103800891725	394.515019665727	480.38110114202	436.913808181246	2141.29237910919	852.066508050539	584.257829531565	804.116969328223	872.576815364186	625.709821693354	1555.39979157983
Enterococcus	7659.2018335619	367.242467430072	295.017036913033	394.892370077145	540.304817658892	369.282512707779	1445.23480043484	353.943958709405	378.728214573341	371.217336872891	350.784100533434	650.898917162964	321.34129956815	390.871674973966	297.170550725406	277.857487513954	382.330348736752	435.206883441776	592.841134310552	457.647891116126	2843.01386225223	391.783322723998	400.588479964622	781.63329425777
Escherichia coli et rel.	4742.60627251457	775.582219674924	5150.3331498865	6016.29614982756	1358.28026952208	632.566384569305	827.680640131108	4066.45543040116	4224.8268679654	803.18149740748	2392.39823162914	886.794584192902	935.454086510211	612.757797618675	706.706057917405	6285.58509781239	891.50439395495	5438.8784462847	1917.99965305912	53977.7321334747	1300.50268660989	948.87055176741	888.934010625835	777.337017836896
Eubacterium biforme et rel.	1193.46268043777	860.329855671771	1439.74226537804	2853.44231386852	1697.83774755362	2512.60205179029	3256.51887294503	3988.1000801435	3193.91807894614	1317.51652008527	1223.96530235027	3759.49475792098	1770.21780177202	1123.58044815608	4156.84706182265	28330.2206144110	22953.6508179239	5557.7275434793	3787.78206735533	3133.76197760751	996.18257910031	1024.92117144785	354.38072256032	7674.02706425954
Eubacterium cylindroides et rel.	188.108323459539	224.566545665426	158.068270273785	265.835952492688	1932.16452919143	227.227363223668	1285.43683992946	168.406940043858	190.995051183308	172.739105810021	345.20533602309	931.289971748386	206.435871412819	813.359374244588	166.841232955769	265.316497935361	172.465301211251	280.278396894374	211.259456294543	3999.5733016552	659.425140633837	181.461135852725	2422.22651804404	397.898984040638
Eubacterium hallii et rel.	19858.9371541109	8480.59958022748	3339.84950665636	3228.23004891012	16328.5260251487	6761.49634909151	27433.3755463539	6041.4088247551	6217.3701250254	9036.3619072004	10836.9788578975	6980.83964654446	15248.3290100149	8456.35937468727	3149.54716473274	8111.5273863378	13820.5323881394	19549.2763349278	7758.2994645665	10490.8474481431	16833.5385704607	6104.39874312303	5949.27438478606	10325.4127559990
Eubacterium limosum et rel.	310.137239672385	197.900184612452	165.267071104366	271.673943275173	304.597688663451	173.471839526005	243.608251291875	300.316284418596	185.282374166714	219.538635066098	212.395485671504	435.818986625693	213.083847899593	198.527452988898	175.479612096374	165.926192617524	222.235109856226	296.014013741723	395.990013451885	267.049001334107	228.286172967716	210.946811859322	224.723570709317	298.678244904075
Eubacterium rectale et rel.	123578.428701423	37988.7497068547	15995.4706157898	10100.4904427382	55807.1808265822	19222.2728943034	80556.1768184437	12865.3738036280	33592.7138479794	39128.3936703481	31965.4771165898	8950.7836725564	33075.3782711139	27076.3975018585	12801.9490281938	26992.8799646781	17041.1733641271	67062.0532940173	9607.8327394069	21182.5730503686	9560.87119611363	58397.0255944436	20594.6669283831	33561.2059597641
Eubacterium siraeum et rel.	266.575561228755	697.108722552847	418.951213344548	4003.6867020436	458.346506850866	527.710999759233	355.862153217984	1091.2488596037	587.440278779976	656.543273187936	1046.21189841896	459.507128894379	414.635378477236	274.916579603104	803.448339420106	526.990987933684	734.814932942268	339.407740106706	635.933394054097	402.547992436738	499.538822298537	721.103171091058	7215.45199215057	491.565098114893
Eubacterium ventriosum et rel.	63732.4151827092	10796.2912774858	12006.4422259847	14720.6194886882	95615.6455286322	8052.02002272127	3140.52074087837	5916.94380777664	11416.6066063010	14527.2638189260	14715.7657005102	3230.23610551413	7213.42330287358	7990.59447842499	7195.87967812757	5117.04436830346	3121.67815282130	2630.42255441184	2855.35717648089	26591.5986490816	2518.6006485911	8672.44538026916	2858.58666631687	17011.3643765825
Faecalibacterium prausnitzii et rel.	503843.741224276	257565.001246614	184228.046936422	422673.278352147	100544.505269695	556651.830455327	104317.460809489	113708.358398718	703269.727993295	291311.154810483	321261.069649604	406215.186316143	305176.628964400	962832.292134622	710953.028774848	102656.130356804	493040.855814947	476872.875538421	104358.494093821	210881.185103967	85053.6436015079	431021.045320016	213341.70533507	191060.414827182
Fusobacteria	363.633029569734	352.678827220118	296.806577615697	332.190897438859	384.637468513951	323.44533269593	334.788313760545	328.274584403488	301.09875530435	318.304440637699	321.999786692781	347.787669669284	338.706412677670	351.242416684589	300.706521080772	331.672264640852	332.752995802496	452.127623623897	401.15044032309	391.006530232133	348.118245524527	321.078889509135	358.276873550826	347.764988056974
Gemella	64.6207786184483	34.0555516173167	30.4648920375948	54.6576646427411	50.9980785716822	31.8385065426079	46.4017913976097	35.9900406780771	33.9395599030778	32.6702684108152	37.9642833650958	81.1347007830404	35.349128295037	38.693941371649	31.4798761101616	33.0352788416053	32.2177740753374	43.6703212292273	113.705868485724	39.8070234253109	32.6978309800679	37.2420118825311	37.1205036952205	39.297347951152
Granulicatella	1414.85274085412	92.3454845560317	50.6614311568142	72.311798233827	221.206850608837	78.9282529438142	268.474959981575	63.0919012479709	74.9734573502202	92.0162371446314	66.4908707518725	72.8596409538953	77.0456492962812	85.6747579481098	71.9849175649076	51.7964237327074	55.0037297630229	195.584210078629	81.384195641407	73.0112524536298	430.987548464511	91.353481163675	75.117526158203	381.110066338429
Haemophilus	2694.93572880404	88.3637732747227	279.508996536411	233.005336838084	135.131036582585	78.407293756901	71.5566198871286	146.628794187756	266.906588257598	69.2654093128791	179.018678313916	93.8625746094133	287.315718662227	88.3231279216345	72.2408651032438	90.8118913305439	105.469083789451	1006.64041577667	118.163048246831	311.787376738713	102.408729930586	319.39635399843	150.799523348457	84.571634073864
Helicobacter	186.357965406734	168.275552860898	160.930402736719	185.955275740869	182.554984932483	166.722975360469	170.071761657156	165.203028214390	156.956144292181	159.256543048733	172.830115321194	169.807401220215	166.615524169040	167.219794934426	158.586585721424	162.659970154771	161.328708255562	187.882832323573	178.126725902476	175.159179350708	180.950410189249	168.281832602873	180.988711967926	176.625427306021
Klebisiella pneumoniae et rel.	1253.79098668246	450.974217914518	1113.90785135055	973.51533038473	578.75111473513	321.042775053941	387.009554258398	660.54949103162	967.471354629484	351.064391909375	640.765419671245	517.758160766078	472.52475273256	349.242748198964	319.286319715089	382.892682172482	415.678115118375	1981.10557240603	677.094404757517	1602.05328064738	391.990990146810	458.328187788786	380.1350248121	447.876317620152
Lachnobacillus bovis et rel.	50205.2880128779	28514.3936262512	25173.8081834559	9665.89351918832	24306.1305481716	38762.0728293852	62113.4274205882	64577.2834373939	44757.6695765046	15983.3259197926	25900.5869081025	18802.1398210239	10227.3390804384	37576.8923845591	15777.2535781629	34790.0306540147	29119.2037341864	106949.782166742	22139.4613249835	29340.0919254296	6767.05514092674	153217.413403698	19694.8976439638	57414.7072534929
Lachnospira pectinoschiza et rel.	72784.663308691	33999.5073196028	29247.9741227318	39054.6313568975	48607.5776805454	65274.0465423498	79299.6000286734	54765.5325575892	24668.7455452434	32897.7657362112	28637.0422853543	27603.8695649301	42450.7748293466	36039.7664013789	47532.4674292247	40645.9646144841	69749.8460790157	67488.337487106	28462.0242628837	54464.8050737014	44805.464229332	36745.1573405539	41511.44706885	56342.8072163715
Lactobacillus catenaformis et rel.	60.7236509709566	57.1759909954917	41.0344301372687	72.9355682323921	92.5347737736535	78.0643864992647	72.681172417015	80.9649979265268	68.8817919652343	54.4904476227746	76.2987277018733	75.848963397182	56.0783202205824	40.8790885745887	61.1967981997581	158.934172168617	4562.31442861426	57.9031026798386	84.3235698342417	74.3664685754255	59.760493134364	66.370196455957	64.0847152377232	69.0732424624985
Lactobacillus gasseri et rel.	2584.27883554522	692.268282725709	864.42542785867	721.17960562512	2374.31705047461	613.189451155566	752.132040938069	1676.07671033628	647.241485178439	1184.01981396148	698.307252752194	2249.72756900502	616.683838993093	680.94072427843	576.335582671338	519.164536899973	713.109512917465	1614.87163783801	1293.49068648581	857.894840084847	71378.0018632211	694.397253240923	871.084531034735	852.659497286715
Lactobacillus plantarum et rel.	1297.98025083526	841.391150796586	846.486278529996	1059.82137744229	1026.98258328285	872.885540576879	1148.63202019038	741.327115896185	1145.78839871755	777.183749079854	861.29978667874	1616.86079064723	834.284215955698	1769.67543734828	812.356099980484	722.850625217448	998.226457067129	1150.84129779748	1343.84040302229	938.678493201488	3265.84036710363	836.842028618766	1197.51638903520	1053.37398203566
Lactobacillus salivarius et rel.	337.354640621479	150.671804711411	141.152913265173	357.606487933922	164.179064866613	129.008817661882	178.389975160531	133.567316756679	491.624306590522	130.065803255050	170.290628376255	254.575012589366	173.584753749508	163.529425381066	140.591583673976	179.970797956951	211.044757045868	161.402931546822	317.410069986434	162.565079351886	255.570272977497	139.343667872559	197.287613298474	225.670984715128
Lactococcus	2699.76495115392	293.105262348574	1920.84093049961	102.995699629553	430.036086578773	1614.38263758984	690.987873706394	675.733535268275	1407.15895369061	155.015057466542	120.391524545187	386.073390480589	109.594068839754	409.78639766285	158.440186054922	8560.45467404448	117.068735474114	5589.72182641583	392.402997063958	135.460201869141	218.150598469480	198.954402861872	211.07405035226	118.233269585678
Leminorella	221.051963785762	50.8391307596579	67.8069668713899	50.5551711269164	51.435492234064	40.8566426565168	47.4751024440966	46.6797969327691	64.532637867403	65.0598339787485	72.6787825996277	50.4576620960259	65.2402695778863	47.8747487576395	41.9975828352792	37.3002005145366	43.3304248901471	151.690759629813	54.0100478205521	47.9572328066062	55.4266307996776	90.114883011152	73.7678753912404	65.9371132670358
Megamonas hypermegale et rel.	114.294603772087	102.144637583758	94.2082143313396	89.0522018834743	102.992764371982	99.7674852187608	463.195781992426	94.1262737928035	94.6065997051595	86.3856415447543	92.6200159448082	99.4732163218153	91.6951212623877	102.170405213167	89.9220835493017	96.5005770514121	105.659298638282	99.4900972590183	95.4282786632879	97.5789757334788	103.494585624139	97.5234424086724	101.409016783139	97.1164868446657
Megasphaera elsdenii et rel.	244.1013753964	208.414648583601	214.624788397291	221.399873697162	281.063150086321	226.173760022319	329.917036184543	221.281827314899	261.804479265375	296.948731062753	293.837344852808	213.957562475238	255.13428452507	468.838287385962	268.273521623511	509.215447206377	549.442743231585	274.016013262875	202.274728441125	420.829728410459	345.511190970714	246.735280882918	389.562738343378	197.253943942429
Methylobacterium	46.4130281916292	41.3328835341056	36.031457557949	41.4836865577819	50.7889968222761	32.763522368931	40.5476527436467	30.6478702867098	34.6872448613458	33.7528787692191	36.5124827153169	35.8164407956143	38.7187337851567	41.2938660058597	32.5831238451053	36.4099733871702	32.4753419041791	45.367868017287	39.8837239733444	42.0538435968583	41.1261410184598	36.8179651729380	47.0151436825058	44.1334459317032
Micrococcaceae	95.6017922070685	39.1919010700291	32.8248653637825	40.0352298049013	46.7906626095551	37.4626499654924	56.7483255210091	37.9494240489137	39.5137089201663	39.2542593975330	39.0946192396816	43.4613942092385	39.7933233275682	40.6746950343269	34.7814566657983	33.9525766490521	37.0948724152433	45.9180342548805	44.6104678362723	42.2134845313842	61.974313631258	38.5385497831827	48.3515198400751	57.5368507185956
Mitsuokella multiacida et rel.	99.9529653753085	93.8037893354302	93.0663151600244	96.4129207764136	98.9762645055665	94.5591104757936	94.6439692672744	98.3928430524037	93.9137250721909	96.8967464435084	95.6560950796046	110.442403877536	88.427054291684	106.319861193276	100.930594765349	103.796102009204	103.914685589113	103.466092467362	103.251436516934	92.2062965173587	127.576599106177	88.7654132183511	91.157488863441	96.578289900101
Moraxellaceae	98.8122407003612	61.7437677736699	69.0480776239487	68.0945313337243	68.2595631190983	68.4017396684971	71.0874315010393	71.1874227235254	69.8576402852206	63.7240915681003	85.7148681013771	69.6574567928851	74.0366849405962	70.9096402588225	65.5013365213091	360.359909207289	68.8757414753949	86.428281966619	77.4313737606081	93.8698963376448	68.8754035856068	67.6642236873235	67.6780406861584	73.7627356618047
Novosphingobium	84.5553238310026	65.9822962870848	53.382382311416	59.3825448192561	92.8999687412708	53.1615391981323	75.7954770817198	51.5783795651915	49.1554024606385	71.7318632110028	82.3563148387536	65.781469332341	53.4383878882454	67.4784579546123	49.3097535472663	58.4096642448367	87.8748221776511	46.6140535480134	86.4768251720087	80.6715243747604	81.7351812938723	59.7030720857189	100.784760625092	80.9361141500458
Oceanospirillum	165.671126913495	140.420363403306	118.949636345424	128.994839038573	189.702053123879	166.108335275366	153.082253299365	133.101569397052	120.536887441482	139.96434532733	138.130386130057	136.285636862761	129.948786270318	143.001573825428	145.387768041839	131.980524220831	130.157272269966	160.127242046261	282.755253080097	149.057242256656	198.052077494126	145.679609135029	1992.17905241881	148.746625071061
Oscillospira guillermondii et rel.	5819.77502868044	80903.9364682762	206695.026668779	441059.081372016	238569.778575105	124453.031795915	32916.2096443186	103966.212762377	101018.975611657	249492.538047204	444892.065828931	75240.5624217881	297527.518354097	86536.0469874198	286046.807184357	88754.7221726436	431883.615023103	64721.6727940775	362512.224667230	117457.761468630	114051.018401171	298945.971549272	174048.789438596	78505.5440783325
Outgrouping clostridium cluster XIVa	102240.825203012	19845.8730992515	23484.6536406685	20483.5722127167	34824.9080927158	19792.7413654237	33248.3485113653	14229.5209115564	56779.5822730522	17994.1528493557	26240.194488222	21161.5228460810	12848.8844972253	20651.8230850869	23257.0405861887	54093.2138271471	52921.6558245171	48544.7281567891	25595.8354915688	60089.8530450327	4579.53523841603	11122.7759776111	5152.88669616802	57592.0491481188
Oxalobacter formigenes et rel.	1622.64352701336	9503.06222915941	6350.39019862335	17426.5777505964	1515.76945174689	932.205514112548	1084.35447455952	7394.28688166945	6780.31792464758	1308.51905856653	7778.2150416443	4433.57944691047	26167.3652759272	1345.54737897055	3897.56588454638	11291.2846024443	1365.56075886972	6025.16551036454	17770.6350386765	5828.23554079988	1210.19451624105	1509.96814909468	20194.1617469218	6762.82744042949
Papillibacter cinnamivorans et rel.	45006.0078366993	15328.6039146877	29497.2161739805	19771.0788401545	23707.9624108452	17798.8107512019	30610.5823893232	31214.4866796061	25705.7959785824	35044.1717244966	17766.3825319710	78207.2350748468	32939.3073463669	34124.6067325009	50950.7377529003	28413.756179377	52194.9930731864	14709.4518367369	28323.1834055162	30958.1818541398	13147.9933386721	17973.1115451565	29843.2043874030	19931.6210389194
Parabacteroides distasonis et rel.	950.406469109617	32156.6477125319	52726.5408541323	11189.7208974731	2361.08840024759	12029.7344071627	60445.1466756394	15912.6047720859	6033.41391755328	10839.5417332572	16387.2342791054	1288.23773330050	13148.1449141894	1591.04934939368	6435.67591899207	4785.14160878717	1198.92795645798	9506.1776199212	2012.98215560890	4841.14354239666	8031.63060060334	18831.9555905910	86103.9466065823	1412.99563391528
Peptococcus niger et rel.	563.68638711243	468.37465386342	669.051833672444	552.728543376172	1483.86371308968	500.687994473472	395.935556692012	375.155432877637	474.097861775745	487.741887491233	1172.15234061395	608.200762490111	619.949640452481	328.593133910482	471.878809879512	574.600721755209	537.731866495491	312.890866714059	959.886271431968	743.681137893685	472.529931906733	524.783901929581	940.692104138129	680.358311271685
Peptostreptococcus anaerobius et rel.	50.8646904102502	45.5678682613558	38.9507767958485	38.7170077947412	61.3667086421278	37.9324692898665	65.325292324949	37.9521896137863	43.7548405721991	41.180652285379	37.2134180777981	48.5649402022336	35.3677165397395	52.017327123331	39.9145505598367	39.2398150795218	52.6854611361554	40.7819980249311	48.7024827202203	45.1168355897425	74.6399352668256	37.9160520875025	44.8904897574922	47.3255815088332
Peptostreptococcus micros et rel.	201.878751874442	172.009061571082	156.952737477151	190.594955806588	185.465239739153	174.118273830589	186.446308608244	179.398814239655	161.052509102834	162.914259990022	166.628852669274	202.438839766064	172.804090224075	180.288875185901	168.627647475396	176.798963554651	190.702519856364	192.510443064	225.122138551469	183.304197846992	232.967244902552	179.825814410230	175.630019753196	180.652703000568
Phascolarctobacterium faecium et rel.	2809.48600362677	3792.23501723763	6130.85688113596	270.612207734197	269.153751412770	2199.18884668419	282.213193817658	1245.38229535501	321.097709389038	880.185655984305	258.611807381489	316.431145591039	337.921041595837	260.972039243590	313.533445955512	476.056756877849	488.031233280583	1403.54702511482	306.256599873520	274.065057659318	321.595758218157	3578.13275382221	289.964520789010	273.597543839623
Prevotella melaninogenica et rel.	3083.82224371996	1162.69296715483	1597.40646949462	1183.20905434448	1135.43306774330	1830.71856526570	856.972686316926	1875.42006587443	1152942.88200286	1122.33436304698	2882.2018706902	861.693968500595	928.387822325718	1685.38222120755	868.251161342615	172115.794218768	33684.6567307633	1695.53382738089	932.090240738186	1501.0763383742	18647.1904053854	1351.00733430313	1662.79614710981	755.345740492945
Prevotella oralis et rel.	470.192287288421	770.975093107753	899.737458237984	677.246476486467	578.159500198824	853.167916435132	533.820010005157	422.581624581794	160277.681437592	685.074149795568	1646.92049736517	346.952939518199	654.862844207418	680.730483832425	353.916408981115	37414.4850728824	6513.06807437423	887.810818147016	434.002394774149	897.686885506428	22230.6350824263	701.358141897599	886.743518862245	323.779023026586
Prevotella ruminicola et rel.	110.91331008546	255.599091818776	328.012626669524	194.945741178355	176.542466728059	238.009363499491	190.169298727530	183.244983043289	494.23255036006	181.066549354931	318.261916627201	103.241736581930	208.904033802150	192.455565215347	135.260450930665	290.486563995451	238.577562914280	235.298354746237	135.033066997392	345.575643929146	606.332229522293	194.259615064776	239.726144619016	112.308040358414
Prevotella tannerae et rel.	281.805066312138	7042.03686099338	4051.71357308306	4988.26313387842	4866.72977695106	5519.65126989218	2610.24161404515	1177.97409700383	1376.59826066892	3883.04608422762	12694.4301895373	691.600658629042	4734.99992145376	2487.38924515817	2328.18942038213	2596.45182732562	824.628194677444	6703.55533094132	824.230234792046	2008.30529423027	4779.93996300406	3755.88636778102	4316.70609386117	535.373200728382
Propionibacterium	181.170743912414	209.344097949553	176.879782404541	240.274645296401	198.889423645751	148.993766865964	185.02669259584	285.407944230295	132.901485688751	162.819295056039	238.554013112974	374.839998470156	449.233475647904	213.464810068322	145.971358955810	188.833515966307	129.540448693427	192.088314038207	198.644527108006	188.504142580946	209.344746978429	194.457684806845	230.172628840442	147.387995579920
Proteus et rel.	1078.98257283045	310.358152428899	314.512717921217	331.822386633863	435.001328430418	333.814677803995	312.730696363044	292.314994179566	317.441090756607	296.837540846556	339.566640472106	390.537601353485	374.054577528695	358.790700970065	297.252958755528	297.143187105069	291.160516133945	644.433776716939	398.959857947164	464.080301261114	445.132867182111	409.26685813519	466.86107826852	462.417544028151
Pseudomonas	903.247418270474	106.576318415425	485.015677829791	396.216525980842	190.335703053161	88.1774461570867	78.3232933965577	213.27022057374	422.996870334484	81.4511999676218	226.953113796895	75.161085263648	221.140716615225	105.497771849547	75.8078721735172	91.6191062405905	127.700086197986	583.551473239454	137.992044407821	513.081343769716	94.4741829611624	246.821061420418	168.432072398094	82.6347820617504
Roseburia intestinalis et rel.	63689.4007810307	14907.0822009589	9428.27705187081	6873.23288842457	17705.6346419957	12423.1471788653	45682.7633098679	14182.9889650145	15256.6056999682	17489.0901700830	14114.7258075901	3281.49754345260	8590.4867946679	37086.6491357736	5339.69858334552	19926.3951998772	10472.2983085497	36533.4810759251	4460.91991619781	5641.83229988163	7115.17111091012	26587.7658594359	30419.8158106108	8169.20112103562
Ruminococcus bromii et rel.	1491.47877380587	80150.9627244306	13488.4612377388	74855.6366823836	4679.69152402901	7281.21513537552	2687.7951979604	138344.438684638	71104.6607226835	37099.7307861059	76652.675696565	27278.1294115141	101668.807664756	3785.45310143127	59242.2855012165	12339.8470309999	13741.0862319238	55134.8986343432	162304.051857197	52969.5425607321	8517.36095723884	14955.5477014369	4832.09696560299	94407.1769869824
Ruminococcus callidus et rel.	46549.4264629975	39182.4801472247	60882.1174193547	48142.0701298449	6918.35600992124	150894.032691141	3550.90928168479	75258.514621347	16195.5918204174	25762.280608688	64161.3999065804	32006.1844438372	16353.4775496846	68255.603299991	33876.0767556081	48352.7245684691	33443.4790094702	17667.0645214005	18795.3674557757	96769.480205839	12207.8169568423	75613.590879927	53730.2299661836	17242.5786522942
Ruminococcus gnavus et rel.	27906.1421684781	30689.3104189293	15592.6163868067	4887.39868429602	33807.4026853714	26910.2426691832	50409.2070761865	12334.2381724163	52483.8539210292	11242.7050473504	13232.4823257770	12992.8305061719	7907.96870686303	10395.8439652346	4788.40372929968	14364.3244306065	54937.1199595255	7197.93398087004	6738.78482935227	32358.3922507265	15739.0877665631	10812.5756280397	17134.5271026116	26609.6403755937
Ruminococcus lactaris et rel.	21001.3990864456	1669.39667420894	74797.9937946383	3370.70092633091	155307.594368279	62997.9367886128	213203.953666280	5305.91961449587	11945.7203976275	9857.7781850615	31746.7624282451	5689.32574438667	2399.25145954141	45440.3699664519	10002.9923611708	39353.3109801036	8222.79578418868	4046.31337271009	4629.50963581523	6280.59836454519	2257.11605878350	20085.971322034	2144.03668035090	18227.3270739885
Ruminococcus obeum et rel.	358869.159891701	204132.365517842	103458.31844657	105502.011221828	323404.127249000	479179.013726001	432529.671307983	668486.126417427	146265.218011969	180289.623550632	121820.533494395	137223.218849102	74440.5477012392	396165.884333862	101664.190599076	318745.777603542	407819.278447817	411216.756982327	200664.87681673	404255.760952224	742259.620234993	138423.355147711	284694.273777814	429599.469254103
Serratia	2339.27416184394	49.4183256788424	246.051622985130	200.887528164359	95.9860636500932	46.4542013698518	38.4941517187804	104.6877566774	220.818892415395	40.4102353190817	127.893967953844	45.1027089029949	196.157574168738	50.8137622213695	39.7775872712523	44.9554245971076	65.738576454548	943.771691746598	78.0849260425585	275.036515654183	61.0932854649423	228.942353345977	107.010614678346	53.5231694356469
Sporobacter termitidis et rel.	11844.1396369330	163806.028065139	61402.4730728245	217424.101488383	48182.756128093	34866.0631220210	12119.3600420349	265860.436967319	155256.475705156	71362.760681656	176102.680646610	203641.813900656	307267.822518241	30725.7934323628	191517.162837016	100492.183076594	199839.54052403	102674.219344712	630054.105465167	128974.540433342	30102.7448755386	67266.8436442162	66344.4509792333	211350.569823935
Staphylococcus	156.948819143443	125.183532108078	80.2977733924846	102.704431749835	179.603402723739	100.249701142356	124.306908889007	90.3232071519031	87.5896779862979	95.358575058367	99.4564074027421	116.948324291921	84.0602046944807	114.649715209808	78.2251166866625	89.7085180113242	95.9708847227114	158.942787698734	145.386295111264	146.005333898510	130.665401747637	92.4152360701367	137.528717694025	123.20298225235
Streptococcus bovis et rel.	55836.536365669	10617.5018838306	18328.1672267186	18387.7519905931	212611.920332217	9733.51693957138	25363.0796242494	22821.651411189	63418.9147239123	52362.6896987521	11316.3996306946	61130.5440283836	12960.0945756371	22189.0069873728	18339.2591500900	12085.3579317021	7460.65637148252	75689.4731803556	56135.7079613403	11287.0978193164	17208.9009627824	15114.9316970880	7528.98926044827	19233.2828126984
Streptococcus intermedius et rel.	4970.85783090733	793.942264833047	902.506952222035	1322.22916039565	3774.28747687950	672.979647858177	2609.0680860381	1250.20402995857	1553.43717064407	1510.7055382668	895.23836524994	2965.61583845355	799.079266670083	1836.83930623793	1001.17673170009	610.216467373028	619.372576098684	2880.27252568068	2834.41113022729	1472.54048991527	1259.49914025792	916.160961428345	808.439308320762	1462.60736069363
Streptococcus mitis et rel.	22487.5934497869	2776.16585023066	3710.2537765697	5866.51175826514	17569.3627703971	2805.36433406328	12306.2329849856	5265.84298349518	5621.88985688236	5950.13779394243	3265.68433200582	8623.96928170446	2675.27972196362	7782.82386013872	3746.85767050543	2217.86552037818	1938.98005683124	15765.0124784619	12094.8797410191	5029.41691932279	6052.88831063888	3728.30961348288	2620.50919783084	6304.87737204228
Subdoligranulum variable at rel.	98827.0683106303	50380.5537687816	59311.8188454617	256230.245174575	423919.840073199	111952.815605292	105168.916564074	32620.1148663926	64722.0442564098	56960.819896212	42740.063247145	1242860.82157213	26580.649081865	56302.2702560545	70735.2082589447	95930.0191556115	100755.901860130	46181.1267270029	994926.844768331	16480.4364117840	54967.4851334815	69816.8591713286	29095.3524459251	365823.519750405
Sutterella wadsworthia et rel.	757.002265272869	4394.81890934643	2480.53924390866	6452.58649057474	4709.51658672902	1499.11401021276	899.015958848924	1476.85471318340	2078.73392967435	664.102914425359	4595.95577280266	912.672507142879	12582.8766035889	711.699147772278	2421.80782407239	538.524060446074	499.083135342586	553.466559460481	1656.86170334701	552.167288643427	903.3974692126	1086.16777853385	14278.0756016270	579.109487390529
Tannerella et rel.	524.527383263687	9736.65379415317	9206.88285377804	1168.14391434445	1162.16454855097	2841.04532400483	1830.32419636579	1569.89374412718	2067.58237297268	3431.88260674712	4627.90461378545	662.258190691612	3780.92266643345	1019.78127532938	2450.26331611158	917.42619604581	535.587034351398	1725.28030808241	1660.10633037978	1369.49316555436	2513.07249316958	3827.81076219504	32905.9764990926	689.866869694256
Uncultured Bacteroidetes	63.8198426766774	661.891739191715	511.269132309701	254.087403671189	360.510436902876	150.648869920281	139.337864351485	94.4326323295998	116.961466791283	159.536090062311	196.734169432574	78.7862850302327	869.684084618012	72.5606518105628	104.319927153960	200.285719017092	110.589443481361	113.291492202459	131.149836124925	129.942240229993	553.400144553008	450.640515952123	533.67193131515	62.1069674319201
Uncultured Chroococcales	46.930232508304	43.3598846239093	71.6270636555506	40.1805731893033	36.9157515475932	46.4548208430527	40.5761384711824	57.897110811089	35.1638845746809	44.7627755287717	42.6101203705918	142.136148521396	44.9716295686251	519.988128673426	41.3042426265353	41.5943383955909	55.4342632076107	59.1348176094537	47.7019165085884	107.577845362106	36.4693533180521	48.8316088546565	447.972294384143	73.8740260562958
Uncultured Clostridiales I	2888.71399645583	4570.52177665971	146531.601758371	9264.63475420224	1367.32749284735	36270.0027494028	1775.63274123268	110369.838831466	10512.5035630302	104701.701277623	9301.64260339576	1033267.88287205	124478.239599480	1746.27729529788	144382.305385264	363792.493356783	79379.586824031	1495.88765509659	155019.461470071	11082.5120159251	37911.8860484185	32787.0431532983	7658.9741148424	47599.8900214287
Uncultured Clostridiales II	2385.86911693475	13655.0905915880	56502.210585253	39034.9173888687	9243.35037478555	32376.1966375851	2066.95814483094	5900.0040986804	5587.07238353935	15279.8210124367	27541.4643019219	85410.4328948968	23031.5820580562	2260.54161377075	26022.5436097547	68837.3037862703	27863.4142271453	3097.67908968868	85253.253987855	3035.58893741789	5988.25917646865	19231.3079509017	17145.0058534753	20902.5274565776
Uncultured Mollicutes	1247.67003740261	79927.415576866	2883.91704751075	14039.7451271767	1090.55653585961	19083.9457786445	1361.45209039057	5084.1510690616	15901.0741971956	1546.47600754148	942.813399819699	43853.4557235185	49003.2148788583	1090.43464893245	28229.0849108057	80714.454989973	35035.1601827182	1019.52719091285	1292.58047985339	1307.13072676398	742.519210374024	725.847455745649	1690.97987166059	1980.27108699946
Uncultured Selenomonadaceae	28.558278898604	30.6214374904392	34.1944861554862	29.8859268222835	437.75910660212	43.2113176990845	744.381840076784	34.6730026757997	27.6890861173755	210.91131156191	584.829808185041	46.8411720227446	31.9060823778181	1192.15977560569	224.856965594176	34.4667138256556	55.8651972564117	41.3355699323532	38.9873966914071	433.498263449439	425.142373237654	86.1670429089096	327.072169063716	26.6773230969149
Veillonella	30456.9422250435	289.732302070066	1708.68667219061	212.578966582598	165.449705056708	187.657711231514	2838.78978986146	418.98066461356	448.921073806887	539.029904802999	535.955298086078	528.107607941155	539.852662519957	2421.42218997513	1564.11724940868	160.054755114721	267.267740896695	2863.74799066003	208.571562330841	577.372225705623	33333.8767077315	1802.93145139384	320.403902976038	195.592564680678
Vibrio	1944.36808497608	238.607635066768	345.126149340932	304.901130152564	364.591377804618	231.520607390875	305.070876447584	266.021165365424	320.447128923836	206.744589230947	376.298370472254	265.265707112306	350.829786836515	296.899299683891	179.85643788653	233.099316151167	261.567718733218	1012.13435228183	428.53440077247	451.784470340583	335.303646812874	415.990311782648	382.511549221378	357.312555868788
Victivallis	5998.30851186338	3859.48151882968	2390.93526720112	3086.01007865361	5079.55653845914	2950.16676109815	5397.061110507	2979.77227412283	3525.02680275001	3247.75072761924	3140.57961586791	11061.844902988	3334.34665981734	3524.26334701798	2104.44642344222	2774.58773787668	3127.08726666636	4457.92028199233	11194.5856796187	3760.88556700662	7385.00768229695	3331.27556079986	5711.26932750267	3498.65174856223
Weissella et rel.	442.955128041655	165.899350959779	195.904743737188	146.325025792786	236.720774881676	203.044166313253	266.685658162467	157.988840841101	170.892031590525	168.702930805628	349.801968659719	303.552907523755	148.123193599229	200.242181689501	214.372861336313	145.227155731793	179.049523145947	218.257971238792	437.204023484418	200.380193378490	193.935323849557	168.110232219232	218.006116812734	224.488354162024
Wissella et rel.	228.226748989605	58.841848754748	46.7157553976675	48.6924138669647	46.9868370241225	77.5134473620349	67.6446315325735	40.1002740768	58.2712233942284	50.216567819112	51.2291744136525	74.1474482237317	42.8127734885562	61.4875902314301	78.5261722543996	43.3429787240426	75.4907697071173	153.184433235978	74.7763511444207	38.1934569475323	36.6660230938184	55.4188545446564	36.0768661116795	47.5754946171328
Xanthomonadaceae	232.239488114848	384.083525025476	88.2471964968331	86.2499190782682	112.950631189189	81.2699661561463	105.568194230886	104.067525526868	87.4010735471792	87.9203906388764	93.7961995678528	92.1909925009493	87.2568851071207	115.021951369839	79.5763691572935	89.8310136591504	88.7692093494377	141.556100231524	142.763956048301	100.458784279307	170.173008646937	92.4182300568025	104.062037276275	107.155147966177
Yersinia et rel.	331.34877043126	173.860046335736	298.513855288706	250.328142985597	222.935937126254	148.894405604412	186.699052135407	267.936915003882	255.668852478435	182.832087496358	228.780431069805	168.66005897187	171.638017760559	177.764639289123	150.332922244304	191.912584501987	180.281844922091	405.139591715522	204.569643676726	358.284116581352	191.280548072966	180.491892700545	204.173725888766	231.425937678114
